# Supplementary material for: Bloom helicase mediates formation of large single–stranded DNA loops during DNA end processing
Source: Nat Commun. 2022 Apr 26;13:2248. doi: 10.1038/s41467-022-29937-7 (PMC9042962; doi:10.1038/s41467-022-29937-7)
Supplement: Supplementary file 4 — Source Data [file 41467_2022_29937_MOESM4_ESM.zip]

Archive with 3 entries (2 files):
- Source data/
- Source data/302456_2_data_set_6360029_r8hwkl.pdf
- Source data/302456_2_data_set_6360030_r8hwkl.xlsx
