# Supplementary material for: Bloom helicase mediates formation of large single–stranded DNA loops during DNA end processing
Source: Nat Commun. 2022 Apr 26;13:2248. doi: 10.1038/s41467-022-29937-7 (PMC9042962; doi:10.1038/s41467-022-29937-7)
Supplement: Supplementary file 4 — Source Data [file 41467_2022_29937_MOESM4_ESM.zip › Source data/302456_2_data_set_6360030_r8hwkl.xlsx]

## Sheet: Figure 1
Fig. 1c			Fig. 1e				Fig. 1f
position (kbp)	count		velocity (bp/sec)	BLM+DNA2	BLM+DNA2+RPA		distance (kb)	BLM+DNA2	BLM+DNA2+RPA
1	0			12.9697	21.4			8560	6420
2	0			1.80591	15.8519			4280	4280
3	0			11.8889	4.81982			7490	5350
4	0			4.28	31.2083			9630	7490
5	0			6.36905	30.0351			5350	17120
6	0			5.78378	28.9792			6420	13910
7	0			7.13333	6.32796			4280	11770
8	0			3.96296	25.9394			3210	17120
9	1			6.90323	25.1765			6420	12840
10	0			10.1905	17.8333			4280	5350
11	1			10.9744	6.29412			4280	12840
12	1			7.64286	2.675			3210	6420
13	0			5.94444	16.2121			5350	10700
14	0			5.28395	6.48485			4280	6420
15	2			5.17742	8.15238			9630	8560
16	0			12.84	8.27976			9630	13910
17	0			10.9744	10.1905			4280	4280
18	2			8.05376	8.91667			7490	5350
19	2			21.4	16.2121			3210	5350
20	0			9.38597	11.8889			5350	4280
21	1			5.75269	8.91667			5350	8560
22	0			7.43056	23.1833			5350	13910
23	2			12.9697	9.24691			8560	7490
24	2			14.2667	3.56667			6420	8560
25	2			29.7222	9.72727			5350	6420
26	1			26.75	23.7778			6420	8560
27	0			7.92593	17.8333			10700	12840
28	4			10.3548	23.3205			9630	18190
29	5			5.70667	5.94444			4280	13910
30	4			6.36905	47.5556			5350	12840
31	2			6.79365	23.7778			4280	8560
32	4			2.74359	3.87681			6420	10700
33	2			7.64286	5.78378			12840	6420
34	4			6.29412	37.2174			9630	25680
35	3			4.86364	16.05			9630	9630
36	2			3.75439	5.36918			6420	14980
37	2			3.51643	13.0778			7490	11770
38	1			5.48718	3.87681			8560	10700
39	2			3.87681	26.75			10700	16050
40	7			5.09524	27.0575			11770	23540
41	6			3.32889	15.8519			7490	4280
42	1			10.0312	20.0081			9630	24610
43	5			5.09524	4.59076			6420	13910
44	0			18.7719	15.2857			20300	6420
45	4			47.5556	5.09524			8560	12840
46	5			22.2917	19.6167			10700	11770
47	8			15.4556	4.11538			13910	6420
48	5			18.8241	11.5054			19260	10700
49	11				7.32877				16050
50	16				3.64773				9630
51	22				59.4444				5350
52	23				17.8333				7490
53	11				5.94444				6420
					8.49206				5350
					15.6042				14980
					3.27551				9630
					19.8148				10700
					20.6491				11770
					3.41489				9630
					4.91954				12840
					28.873				18190
					12.84				9630
					14.8611				16050
					5.75269				5350
					12.8034				14980
					7.13333				10700
					17.8333				7490
					15.2857				6420
					18.4086				17120
					12.9697				4280
					14.6863				7490
					10.6036				11770
					5.28395				8560
					3.42949				5350
					23.7778				17120
					25.4762				21400

## Sheet: Figure 3
Fig. 3b		Fig. 3c
velocity (bp/sec)		distance (kb)
40.125		9630
35.6667		14980
95.1111		8560
71.3333		6420
25.4762		5350
39.6296		10700
7.64286		6420
20.0625		9630
26.75		6420
35.6667		8560
38.9091		12840
77.2778		13910
40.125		9630
78.4667		11770
53.5		12840
19.0222		8560
44.5833		21400
57.0667		8560
17.12		12840
4.45833		9630
44.5833		5350
59.4444		5350
59.4444		21400
35.6667		8560
35.6667		14980
1.87719		6420
89.1667		5350
89.1667		5350
35.6667		5350
40.7619		8560
66.2381		13910
78.4667		11770
71.3333		8560
29.1818		9630
85.0513		33170
59.4444		5350
44.5833		5350
32.4242		10700
30.5714		6420
7.80208		7490
71.3333		6420
35.6667		4280
22.697		7490
15.8519		4280
51.8788		17120
31.7037		8560
10.8551		7490
10.7		6420
33.5686		17120
35.6667		10700
50.9524		10700
44.5833		10700
20.8056		7490
35.6667		4280
40.4222		18190
14.6863		7490
9.98667		7490
18.7719		10700
35.6667		5350
35.6667		5350
53.5		6420
26.75		6420
17.8333		18190
33.1191		27820

## Sheet: Figure 4
Fig. 4c										Fig. 4d
velocity (bp/sec)	BLM	∆1-641	∆1-133	∆134-235	∆236-333	∆334-431	∆432-531	∆532-641		distance (kb)	BLM	∆1-641	∆1-133	∆134-235	∆236-333	∆334-431	∆432-531	∆532-641
	29.1818	38.7021	26.75	70.7581	139.1	80.25	15.2857	35.0517			6420	36380	4280	43870	13910	6420	10700	40660
	26.75	59.5795	34.9808	35.6667	75.7917	11.4643	60.1875	48.5232			9630	52430	18190	10700	18190	6420	9630	41730
	25.587	34.0455	18.6087	33.6852	22.4355	9.85526	16.7188	19.907			11770	14980	8560	18190	13910	7490	21400	17120
	46.8125	67.579	44.5833	23.6395	35.6667	51.6552	16.2826	65.3889			7490	25680	5350	20330	6420	29960	7490	35310
	45.475	47.0151	22.5263	21.4	61.1429	59.7941	64.569	62.4167			18190	31030	8560	4280	8560	20330	37450	14980
	35.6667	53.5	40.125	40.125	60.1875	64.2	14.9302	19.8148			8560	11770	6420	6420	9630	32100	12840	10700
	33.4375	43.3095	16.05	68.0909	72.0192	50.9524	23.1023	68.7857			10700	36380	6420	14980	37450	42800	20330	9630
	29.96	60.1875	61.1429	49.3846	20.5769	38.2143	72.9545	74.9			14980	28890	25680	12840	5350	5350	16050	7490
	23.4062	39.8404	82.3077	23.7778	78.8421	55.7292	66.4138	10.2885			7490	37450	21400	4280	29960	26750	38520	5350
	24.5208	26.75	73.7931	47.7162	24.5811	53.5	16.7188	44.5833			11770	13910	42800	35310	18190	10700	5350	21400
	61.7308	25.7593	68.7857	24.5208	71.3333	77.8182	75.2963	20.0625			16050	13910	9630	11770	17120	17120	40660	3210
	36.6053	40.125	57.9583	19.1071	73.5625	49.0417	53.5	24.9667			13910	6420	13910	5350	35310	11770	16050	7490
	33.0441	58.85	35.6667	26.75	44.5833	53.5	37.45	46.8125			22470	11770	4280	7490	16050	5350	14980	7490
	48.15	45.1778	53.5	43.3095	61.525	41.3409	72.9545	53.5			9630	40660	10700	18190	24610	18190	16050	12840
	53.5	58.1522	96.9688	68.0909	56.4722	40.125	63.6905	35.6667			16050	26750	31030	14980	20330	16050	26750	6420
	26.75	11.2177	41.7969	19.4546	45.8571	100.312	32.9231	22.9286			5350	13910	26750	4280	6420	16050	8560	3210
	49.9333	73.8809	40.125	12.1591	62.4167	66.875	53.5	48.15			14980	31030	6420	10700	7490	21400	28890	9630
	32.1	18.1518	74.9	39.4211	32.1	35.6667	16.4615	60.1875			6420	20330	7490	14980	6420	4280	8560	9630
	62.4167	42.2368	64.2	26.2636	61.525	22.2917	38.6389	47.5556			7490	16050	6420	28890	24610	5350	13910	8560
	32.1	63.4074	85.6	18.8823	37.8958	61.1429	91.7143	17.8333			6420	34240	17120	6420	18190	8560	25680	9630
	38.2143	43.9464	24.6923	101.368	73.7931	93.625	50.9524	21.8864			21400	24610	6420	38520	42800	7490	21400	19260
	49.6786	58.85	85.6	56.175	65.3889	60.1875	29.7222	26.75			13910	47080	17120	22470	11770	9630	5350	3210
	41.1538	64.2	27.913	84.0714	41.1538	53.5	35.6667	45.2692			10700	19260	12840	11770	10700	5350	8560	11770
	46.8125	49.3846	47.8684	48.15	19.7105	61.7308	55.9318	107			7490	12840	18190	9630	7490	16050	24610	10700
	85.6	30.9737	17.8333	35.6667	14.5909	65.8461	21.7344	36.4773			17120	11770	5350	10700	3210	17120	13910	16050
	39.4211	56.9516	28.1579	35.6667	76.9062	60.1875	41.6111	28.1579			14980	35310	10700	8560	24610	9630	14980	10700
	47.5556	68.0909	19.7105	60.1875	64.2	53.5	29.8971	57.9583			8560	29960	7490	9630	6420	11770	20330	27820
	24.9667	38.4103	77.8182	26.75	16.2121	80.25	24.6923	22.9286			7490	29960	17120	7490	10700	6420	6420	3210
	37.45	61.1429	20.0625	51.1739	13.8704	32.1	18.3026	12.3461			7490	34240	9630	23540	7490	3210	13910	3210
	18.6628	64.2	45.8571	38.9091	49.0417	19.7717	33.4375	50.3529			16050	44940	6420	17120	11770	18190	5350	17120
	16.7188	69.2353	54.946	24.9667	12.9138	74.9	89.1667	11.8889			5350	47080	40660	7490	7490	7490	32100	2140
	17.8333	31.0645	13.2013	24.8393	37.45	53.5	18.725	41.3409			3210	19260	20330	13910	22470	14980	7490	18190
	32.1	57.8378	51.1739	26.75	21.4	39.2333	62.4167	26.75			6420	42800	23540	6420	2140	11770	14980	4280
	45.8571	79.087	14.6863	20.0625	35.6667	95.1111	59.4444	33.4375			6420	36380	14980	22470	4280	17120	10700	37450
	18.8823	46.1207	89.1667	58.3636	75.7917	71.3333	44.5833	20.0625			6420	26750	42800	12840	18190	8560	5350	3210
	16.7188	36.2419	41.6111	71.3333	60.1875	62.4167	12.0102	33.7895			5350	44940	14980	4280	9630	7490	11770	12840
	25.8583	71.3333	16.8947	74.9	19.1071	24.3182	32.1	53.5			31030	38520	12840	7490	5350	5350	3210	18190
	48.6364	65.6591	56.4722	35.6667	68.0909	36.6053	65.3889	10.7			10700	28890	20330	10700	14980	13910	35310	4280
	42.8	57.8378	40.125	39.4211	60.1875	19.3194	71.3333	14.2667			17120	42800	6420	14980	9630	13910	4280	8560
	49.3846	47.0151	26.75	45.475	32.1	64.2	8.91667	22.2917			12840	31030	8560	18190	12840	12840	7490	10700
	68.7857	68.7857	22.2917	39.6296	29.7222	37.0385	69.55	30.5714			9630	19260	5350	21400	10700	9630	13910	4280
	26.75	57.78	74.3056	36.7812	32.1	32.8295	49.2763	33.4375			6420	28890	26750	11770	6420	28890	37450	5350
	38.2143	39.6296	118.889	24.3182	17.8333	38.2143	53.5	10.7			5350	21400	21400	5350	7490	5350	23540	5350
	27.913	26.75	71.3333	22.697	32.6944	35.6667	40.125	33.4375			12840	9630	12840	14980	11770	4280	9630	5350
	53.5	72.4839	19.2266	32.7551	42.8	40.125	24.6923	43.7727			14980	44940	24610	32100	4280	6420	6420	9630
	24.3182	56.3158	28.1102	20.0625	41.6111	29.5172	21.8367	71.3333			5350	21400	33170	12840	29960	17120	21400	8560
	64.2	57.0667	18.8823	57.0667	64.2	26.75	77.2778	42.8			6420	17120	6420	17120	12840	5350	13910	8560
	34.3929	39.8139	53.5	38.2143	49.22	28.3235	35.1094	22.2917			9630	34240	18190	5350	24610	9630	22470	5350
	43.4688	53.5	53.5	22.2917	11.8889	46.8125	36.3036	51.5185			13910	20330	18190	5350	2140	7490	20330	27820
	28.1579	60.0244	59.7941	53.5	23.2609	53.5	34.6176	29.1818			10700	49220	20330	8560	10700	7490	11770	6420
	40.125	31.9123	42.8	80.25	48.15	34.3929	17.8333	47.5556			9630	36380	8560	12840	9630	9630	14980	8560
	55.9318	60.7955	16.4615	17.8333	46.8125	82.925	42.2368	45.8571			24610	26750	8560	5350	14980	33170	16050	6420
	23.7778	62.4167	49.9333	34.24	31.2083	53.5	29.1818	34.0455			8560	22470	14980	17120	14980	8560	6420	7490
	36.1912	53.5	67.7667	68.7857	29.5172	34.24	50.3529	112.35			24610	12840	20330	9630	17120	17120	17120	22470
	49.0417	90.2812	45.8571	31.3621	26.75	48.6364	82.0333	10.3133			11770	28890	19260	18190	3210	21400	24610	17120
	32.9231	46.8125	53.5	61.1429	33.4375	45.8571	71.3333	9.95349			17120	44940	7490	17120	5350	6420	29960	8560
	22.2917	41.2714	23.54	30.2391	23.4062	53.5	43.3095	87.5455			10700	28890	11770	13910	7490	12840	18190	19260
	25.4762	25.0781	26.75	19.907	26.75	91.7143	38.4531	36.7812			10700	16050	5350	17120	4280	25680	24610	11770
	29.425	51.8788	80.25	65.3889	95.1111	76.4286	15.2857	36.3036			11770	34240	12840	11770	17120	10700	14980	20330
	16.2121	34.0455	57.0667	21.4	15.8519	57.6154	29.017	68.7857			10700	7490	17120	10700	17120	14980	34240	9630
	50.3529	79.3871	83.2222	14.8611	17.8333	55.64	40.125	48.6364			17120	49220	14980	5350	2140	27820	9630	10700
	46.8125	47.8684	65.3889	30.2391	23.7778	22.9286	17.8333	32.1			7490	18190	47080	13910	12840	6420	3210	6420
	53.5	76.7609	71.3333	31.0645	92.7333	70.3947	22.9286	8.10606			24610	35310	29960	19260	27820	26750	9630	5350
	30.9737	56.8438	80.25	8.025	57.0667	35.6667	57.3214	71.3333			11770	36380	6420	6420	34240	8560	16050	4280
	73.5625	70.2188	25.3421	35.6667	27.913	53.5	67.579	42.8			23540	22470	9630	6420	12840	17120	25680	12840
	37.45	40.125	71.3333	75.7917	13.375	30.9737	71.3333	38.9091			7490	9630	17120	18190	4280	11770	4280	8560
	53.5	64.8485	95.5357	44.5833	16.1744	24.3182	49.0417	7.64286			14980	42800	26750	16050	13910	5350	11770	2140
	26.75	83.2222	49.3846	21.4	49.6786	15.9054	9.0241	38.9091			9630	44940	12840	4280	13910	11770	14980	8560
	23.4062	69.55	98.0833	29.5658	49.0417	33.4375	26.75	26.75			7490	41730	11770	22470	23540	5350	10700	6420
	55.9318	42.8	26.75	35.6667	33.7123	78.8421	41.6111	17.8333			24610	12840	5350	8560	49220	29960	7490	3210
	6.01875	40.7065	23.7778	73.5625	66.875	84.0714	41.6111	15.2857			9630	37450	4280	11770	16050	11770	7490	2140
	81.8235	71.3333	53.5	42.0357	24.5811	12.0807	29.7222	66.875			27820	21400	8560	11770	18190	7490	5350	5350
	26.75	53.5	53.5	44.5833	26.75	58.3636	15.8519	20.0625			5350	19260	6420	5350	14980	12840	8560	3210
	20.0625	23.4062	74.0769	35.6667	29.7222	42.8	17.8333	44.5833			3210	14980	19260	14980	10700	4280	4280	10700
	29.1818	55.7292	53.5	66.875	26.75	42.0357	26.75	17.8333			12840	26750	7490	10700	4280	23540	11770	3210
	43.9464	33.7895	48.15	39.4211	61.1429	60.6333	16.2826	34.6176			24610	12840	19260	14980	25680	18190	7490	35310
	16.5595	47.6848	48.8478	42.0357	15.6042	60.1875	19.4546	17.8333			13910	43870	22470	11770	14980	9630	4280	2140
	21.0179	31.0645	45.1778	45.8571	28.1579	68.7857	28.8077	31.6136			11770	19260	40660	32100	10700	19260	7490	27820
	25.6354	54.8049	18.725	18.3429	26.75	78.8421	20.0625	107			24610	44940	7490	12840	8560	29960	3210	19260
	22.9286	70.5227	73.5625	17.8333	29.7222	31.2083	31.2083	34.0455			9630	31030	11770	4280	5350	7490	7490	7490
	22.2917	53.5	18.725	26.75	30.5714	77.2778	45.0526	42.8			5350	21400	7490	4280	8560	13910	17120	42800
	33.4375	104.568	63.2273	68.3611	17.12	29.7222	50.3529	11.8889			5350	46010	13910	24610	17120	5350	17120	2140
	62.4167	72.6071	53.5	28.6607	8.23077	25.587	21.4	44.5833			7490	40660	6420	16050	2140	11770	17120	5350
	36.8965	22.4355	65.6591	15.7353	58.3636	47.5556	28.0238	24.3182			21400	13910	28890	10700	12840	8560	11770	5350
	17.1964	60.1875	25.3421	160.5	27.82	15.7353	20.8056	17.8333			19260	19260	19260	28890	13910	5350	7490	13910
	12.84	35.6667	76.197	18.3026	22.1379	30.0938	18.2386	45.475			6420	42800	50290	13910	12840	9630	16050	18190
	18.6087	72.6071	31.6136	61.1429	17.1964	25.2639	32.1	32.3816			8560	20330	13910	25680	9630	18190	6420	24610
	72.9545	93.625	29.7222	42.8	25.1765	44.5833	25.3421	22.2917			16050	14980	16050	8560	8560	10700	9630	5350
	25.1765	42.2368	22.9286	59.6143	86.9375	29.1818	71.3333	16.6034			17120	16050	12840	41730	13910	6420	12840	9630
	25.587	12.2018	53.5	46.8125	21.4	15.8519	64.2	34.3929			11770	13910	9630	7490	8560	8560	12840	9630
	13.102	53.5	70.2188	19.3194	59.7941	43.7727	44.5833	31.3171			12840	23540	22470	13910	20330	9630	5350	25680
	64.7632	63.5312	9.44118	20.9348	44.5833	72.4839	53.5	53.5			24610	20330	3210	9630	10700	44940	29960	21400
	41.3409	70.3947	32.1	83.5938	62.06	28.8077	32.9231	24.075			18190	26750	6420	26750	31030	7490	17120	9630
	19.7105	65.8461	31.2083	45.8571	96.3	32.1	44.5833	64.7632			7490	17120	7490	19260	9630	12840	10700	24610
	35.6667	107	40.9118	35.6667	34.0455	72.2973	60.4783	11.069			10700	14980	13910	8560	7490	53500	27820	6420
	56.8438	69.2353	24.5208	38.2143	22.9286	32.9231	22.9286	71.3333			18190	23540	11770	5350	6420	8560	12840	17120
	24.6923	62.9412	12.4058	31.8108	14.079	30.8654	53.5	17.8333			12840	42800	17120	23540	5350	32100	6420	6420
	10.9432	73.7931	30.5714	56.4722	29.425	76.9062	23.7778	23.7778			9630	42800	21400	40660	11770	49220	4280	4280
	11.8889	60.4783	13.0135	26.75	59.4444	47.5556	21.4	23.54			4280	27820	19260	7490	42800	8560	4280	23540
	25.1765	45.3587	34.8913	10.3548	19.1071	53.5	15.8519	15.6042			8560	41730	16050	12840	5350	19260	8560	7490
	7.03947	68.7857	35.6667	78.1923	56.8438	42.8	29.7222	76.4286			5350	38520	8560	20330	18190	34240	26750	10700
	44.5833		28.5333	26.75	46.5217	55.4815	30.5714	25.8276			16050		8560	7490	21400	29960	8560	14980
	23.9828		9.15132	22.9286	34.775	34.3929	39.7429	18.5467			13910		13910	6420	13910	9630	27820	27820
	8.23077		19.4546	76.4286	48.6364	57.6154	63.2273	23.7778			4280		4280	10700	10700	14980	27820	4280
	25.1765		45.5741	20.5769	23.3205	62.129	45.475	19.4546			8560		24610	5350	18190	38520	36380	4280
	23.4062		9.34127	38.2143	24.3182	47.5556	53.5	44.5833			7490		11770	10700	5350	8560	18190	10700
	17.8333		36.0543	49.9333	61.1429	10.8814	66.875	35.6667			6420		33170	29960	17120	12840	37450	6420
			93.625	55.4107	20.5769	20.2432	44.5833	24.6923					22470	31030	10700	14980	16050	12840
			85.6	38.6389	33.1191	66.875	35.6667	34.0455					25680	13910	13910	10700	12840	14980
			88.3913	17.8333	28.1579	39.2333	55.8261	69.55					40660	6420	10700	11770	25680	13910
			62.1757	40.125	102.136	36.38	53.5	84.0714					46010	6420	22470	18190	10700	11770
			29.7222	24.8393	107	15.0897	22.2917	55.1719					32100	27820	10700	11770	10700	35310
			43.9464	25.1765	62.4167	41.6111		23.7778					24610	17120	7490	7490		4280
			30.0938	15.6042	53.5	22.0294		14.2667					9630	7490	12840	7490		4280
			25.9394	21.4	28.5333	26.75		26.75					17120	14980	8560	22470		5350
			53.5	28.5333	25.3421	46.8125		37.45					16050	8560	9630	14980		7490
			34.1806	22.2917	40.7619	27.6724		21.4					24610	5350	17120	32100		4280
			66.875	74.0769	28.3235	11.8889		13.375					26750	19260	9630	8560		3210
			8.23077	69.2353	33.4375	107		31.5738					8560	23540	16050	10700		38520
				80.25	56.6471	26.75		50.3529						6420	38520	24610		17120
				73.1167	23.3205	59.92		60.1875						43870	18190	29960		9630
				21.0758	39.2333	33.4375		19.1071						13910	23540	5350		5350
				32.5652	32.1	8.35938		41.8696						14980	16050	10700		19260
				53.5	18.4818	44.5833		70.5227						8560	20330	10700		31030
				83.2222	17.2581	43.9464		13.375						14980	10700	24610		7490
				32.1	44.0588	34.1806		59.1316						9630	14980	49220		44940
				29.96	73.5625	72.9545		103.433						14980	23540	32100		31030
				91.7143	44.2759	46.8125		14.2667						12840	25680	7490		4280
				96.3	48.15	19.1071		17.0227						9630	9630	5350		7490
				34.775	28.4219	42.8		21.4						13910	18190	12840		4280
				32.1	27.7407	9.72727		5.09524						3210	29960	12840		4280
				53.5	59.4444	55.64		60.359						12840	32100	27820		47080
				84.0714	68.7857	89.1667		21.4						11770	9630	5350		4280
				46.8125	15.5323	85.6		58.5156						7490	19260	8560		37450
				36.7812	43.2115	35.6667		68.7857						23540	22470	4280		19260
				9.72727	49.0417	61.7308		6.6875						2140	11770	16050		3210
				28.0238	44.5833	53.5		16.05						11770	5350	9630		6420
				26.75	38.2143	53.5								12840	5350	4280
				131.318	26.75									28890	13910
				61.1429	21.8864									8560	9630
				37.0385	30.0938									9630	9630
				40.125	25.9632									6420	35310
				24.3182	33.4375									5350	5350
				32.1	40.9118									6420	41730
				49.22	45.2692									24610	11770
				171.2	40.7619									17120	17120
				89.1667	11.8889									16050	4280
				29.1818	12.671									6420	9630
				51.7167	24.9667									31030	7490
				53.5	53.5									14980	11770
				103.179	53.5									28890	8560
				26.75	35.6667									13910	10700
				40.125	31.6136									3210	13910
				32.1	17.3875									6420	13910
				68.7857										9630
				17.8333										4280
				61.1429										17120
				15.2857										2140
				30.3167										18190
				27.82										13910
				43.7727										19260
				19.1071										5350
				38.2143										16050

## Sheet: Figure 5
Fig. 5d								Fig. 5e							Fig. 5f
	Pi concentration trial 1:
time (min)	WT	∆1207-1417	∆1291-1417	∆1291-1330, ∆1351-1417	∆1291-1350	∆1291-1330		velocity (bp/sec)	∆1207-1417	∆1291-1417	∆1291-1330, ∆1351-1417	∆1291-1350	∆1291-1330		distance (kb)	∆1207-1417	∆1291-1417	∆1291-1330, ∆1351-1417	∆1291-1350	∆1291-1330
0	0	0	0	0	0	0			38.2143	58.3636	107	107	48.6364			5350	6420	5350	6420	5350
5	115.875	248.925	151.725	155.925	159.3	145.8			19.1071	107	73.5625	62.4167	53.5			5350	4280	11770	7490	4280
10	137.925	294.075	210.225	195.15	213.825	179.1			23.7778	71.3333	89.1667	45.8571	53.5			8560	4280	10700	6420	6420
20	182.7	348.45	202.35	191.175	220.8	173.7			38.2143	91.1482	31.2083	37.45	80.25			5350	24610	7490	7490	6420
									20.0625	56.8438	107	139.1	59.4444			3210	18190	7490	13910	5350
									32.1	123.895	80.25	59.4444	47.5556			6420	23540	6420	5350	8560
	Pi concentration trial 2:								24.3182	99.3571	152.857	85.6	50.3529			5350	13910	10700	8560	8560
time (min)	WT	∆1207-1417	∆1291-1417	∆1291-1330, ∆1351-1417	∆1291-1350	∆1291-1330			26.75	93.625	49.9333	80.25	64.2			4280	7490	7490	6420	6420
0	0	0	0	0	0	0			41.6111	133.75	68.0909	68.0909	53.5			7490	5350	7490	7490	4280
5	103.425	206.475	158.475	149.25	143.7	132.675			16.4615	48.6364	128.4	142.667	53.5			4280	5350	6420	8560	7490
10	206.25	288.225	231.075	191.4	198.975	179.475			38.9091	68.0909	128.4	214	61.1429			8560	7490	12840	2140	4280
20	177.9	301.35	229.05	199.95	197.625	204.375			60.1875	65.8461	80.25	121.267	53.5			9630	8560	6420	18190	5350
									32.1	59.4444	118.889	78.4667	61.1429			6420	5350	10700	11770	8560
									38.9091	66.875	76.4286	118.889	53.5			8560	5350	5350	10700	9630
	Pi concentration trial 3:								48.15	80.25	59.4444	120.375	80.25			9630	16050	5350	9630	9630
time (min)	WT	∆1207-1417	∆1291-1417	∆1291-1330, ∆1351-1417	∆1291-1350	∆1291-1330			33.4375	42.8	61.1429	101.056	65.8461			5350	8560	4280	18190	8560
0	0	0	0	0	0	0			33.4375	120.375	39.4211	57.6154	89.1667			5350	9630	7490	7490	10700
5	125.775	242.025	136.575	139.725	142.425	147.15			53.5	89.1667	152.857	89.1667	90.5385			11770	10700	10700	10700	11770
10	167.85	344.55	200.85	203.1	196.5	212.7			32.1	107	107	32.1	120.375			16050	10700	12840	6420	19260
20	180	330.975	166.35	191.4	192.075	167.775			35.6667	48.15	53.5	99.8667	80.25			4280	9630	6420	14980	6420
									21.4	74.0769	76.4286	43.7727	53.5			2140	9630	5350	9630	10700
									38.2143	115.231	50.6842	64.2	85.6			5350	14980	9630	6420	12840
									26.75	107	59.4444	45.8571	45.8571			4280	6420	5350	6420	3210
									26.75	87.5455	107	49.9333	45.8571			4280	9630	7490	7490	6420
									37.45	80.25	96.3	107	87.5455			7490	6420	9630	13910	9630
									26.75	107	95.1111	76.4286	71.3333			6420	8560	8560	10700	8560
									20.0625	74.9	62.4167	57.6154	30.0938			3210	7490	7490	7490	9630
									60.1875	107	76.4286	92.7333	107			9630	6420	5350	13910	12840
									29.7222	128.4	61.1429	187.25	87.5455			5350	6420	4280	7490	9630
									98.7692	80.25	76.4286	107	25.4762			25680	3210	5350	8560	10700
									42.8	107	66.875	89.1667	82.6818			8560	11770	5350	10700	18190
									26.75	74.9	49.3846	73.5625	32.9231			5350	7490	6420	11770	4280
									65.3889	53.5	128.4	107	39.4211			11770	4280	6420	10700	7490
									23.7778	98.7692	85.6	149.8	139.1			4280	12840	8560	7490	13910
									14.5909	53.5	75.7917	137.571	73.5625			3210	5350	18190	9630	11770
									35.6667	65.3889	117.7	23.7778	171.2			10700	11770	11770	8560	8560
									31.2083	35.6667	100.312	42.8	121.267			7490	6420	16050	17120	18190
									69.55	187.25	135.533	63.2273	107			13910	7490	20330	13910	12840
									35.6667	214	76.4286	47.5556	64.2			6420	10700	5350	12840	6420
									32.9231	89.1667	34.8913	107	124.833			8560	5350	16050	9630	14980
									47.5556	85.6	50.9524	107	116.727			8560	4280	10700	8560	12840
									34.3929	95.1111	74.9	89.1667	53.5			9630	8560	7490	10700	6420
									21.4	53.5	107	83.2222	49.3846			4280	6420	7490	7490	6420
									45.8571	122.286	81.8235	53.5	59.4444			6420	8560	13910	8560	5350
									19.1071	107	91.7143	38.2143	90.5385			5350	10700	12840	5350	11770
									32.9231	80.25	107	60.1875	35.6667			8560	6420	7490	9630	10700
									45.8571	47.5556	124.833	66.875	171.2			6420	4280	7490	5350	8560
									32.9231	133.75	49.3846	83.2222	64.2			8560	5350	6420	7490	12840
									14.079	26.75	93.625	48.6364	124.833			5350	10700	7490	5350	7490
									31.2083	45.8571	89.1667	44.0588	41.8696			7490	6420	5350	7490	9630
									23.7778	95.1111	66.875	21.7963	118.889			8560	8560	5350	11770	10700
									24.9667	53.5	128.4	94.4118	107			7490	9630	6420	16050	11770
									29.1818	71.3333	171.2	249.667	86.9375			6420	6420	8560	7490	13910
									36.7812	107	85.6	96.3	96.3			11770	7490	4280	38520	9630
									32.6944	76.4286	58.3636	61.1429	83.2222			11770	5350	6420	12840	14980
									53.5	46.8125	61.1429	70.1034	78.8421			7490	7490	4280	20330	14980
									11.1458	45.0526	122.286	113.688	107			5350	8560	8560	18190	13910
									15.2857	116.727	65.3889	65.8461	115.917			4280	12840	11770	8560	13910
									74.9	66.875	66.875	59.4444	68.0909			7490	5350	5350	10700	14980
									53.5	116.727	107	97.2727	80.25			9630	12840	6420	10700	9630
									37.45	137.571	89.1667	64.2	66.875			7490	9630	5350	6420	5350
									12.5882	128.4	91.7143	51.1739	99.8667			4280	12840	6420	11770	14980
									120.375	81.5238	73.5625	149.8	45.8571			28890	17120	11770	7490	12840
									71.3333	61.1429	80.25	65.8461	48.6364			12840	17120	6420	8560	5350
									45.8571	107	133.75	58.3636	69.2353			6420	14980	10700	6420	11770
									26.75	133.75	107	31.2083	98.7692			4280	10700	12840	7490	12840
									98.0833	128.4	53.5	131.692	120.375			11770	12840	9630	17120	9630
									65.3889	57.6154	58.3636	118.889	85.6			11770	7490	6420	10700	21400
									21.4	98.0833	137.571	21.4	122.286			6420	11770	9630	4280	8560
									12.1591	80.25	89.1667	48.6364	113.294			5350	6420	5350	5350	19260
									26.75	48.6364	99.3571	69.55	77.8182			4280	5350	13910	13910	8560
									45.8571	168.143	74.9	96.3	139.1			6420	11770	14980	9630	13910
									34.0455	137.571	82.3077	93.625	99.8667			7490	19260	10700	7490	14980
									20.0625	48.6364	89.1667	145.909	135.533			6420	5350	5350	16050	20330
									18.725	80.25	80.25	65.8461	118.889			7490	6420	3210	8560	21400
									41.6111	120.375	85.6	107	137.571			7490	9630	8560	9630	19260
									40.125	55.8261	107	89.1667				6420	12840	13910	10700
									83.5938	128.4	71.3333					26750	6420	6420
									9.72727	87.5455	95.1111					8560	9630	8560
									13.375	77.8182	48.6364					5350	8560	5350
									45.8571	98.0833	142.667					6420	11770	8560
									43.7727	107	80.25					9630	7490	16050
									24.9667	80.25	90.1053					7490	6420	17120
									29.96	80.25	107					14980	9630	14980
									23.7778	160.5	42.8					8560	9630	14980
									23.7778	124.833	57.8378					8560	7490	21400
									31.2083	107	118.889					7490	8560	21400
									46.8125	107	92.4091					7490	7490	20330
									32.9231	123.462	101.905					8560	16050	21400
									45.8571	83.2222	102.72					12840	7490	25680
									20.3809	95.1111	86.9375					8560	8560	13910
									38.2143	137.571	98.0833					5350	9630	11770
									23.7778	47.5556	98.7692					8560	8560	12840
									18.6087	77.8182	95.1111					8560	8560	17120
									20.2931	107	107					11770	8560	10700
										90.95	149.8						18190	14980
										68.0909	107						14980	11770
										34.24	107						8560	8560
										89.1667	107						5350	10700
										148.154							19260
										118.889							10700
										89.1667							5350
										68.0909							7490
										53.5							4280
										61.1429							8560
										93.625							7490
										99.3571							13910
										80.25							6420
										71.3333							4280
										56.3158							10700
										71.3333							6420
										30.5714							4280
										107							6420
										128.4							6420
										115.917							13910

## Sheet: Figure 6
Fig. 6b											Fig. 6d
	Trial 1:											Trial 1:
fraction unwound	5 nM BLM	10 nM BLM	15 nM BLM	5 nM ∆1-641	10 nM ∆1-641	15 nM ∆1-641	5 nM ∆1291-1330	10 nM ∆1291-1330	15 nM ∆1291-1330		fraction degraded	5 nM BLM	10 nM BLM	15 nM BLM	5 nM ∆1-641	10 nM ∆1-641	15 nM ∆1-641	5 nM ∆1291-1330	10 nM ∆1291-1330	15 nM ∆1291-1330
	0.046737	0.0928855	0.166035	0.124928	0.183476	0.281384	0.0496207	0.0882403	0.14178			0.0650428	0.188535	0.239447	0.10528	0.22285	0.288925	0	0.0538286	0.118737
	Trial 2:											Trial 2:
fraction unwound	5 nM BLM	10 nM BLM	15 nM BLM	5 nM ∆1-641	10 nM ∆1-641	15 nM ∆1-641	5 nM ∆1291-1330	10 nM ∆1291-1330	15 nM ∆1291-1330		fraction degraded	5 nM BLM	10 nM BLM	15 nM BLM	5 nM ∆1-641	10 nM ∆1-641	15 nM ∆1-641	5 nM ∆1291-1330	10 nM ∆1291-1330	15 nM ∆1291-1330
	0.0592015	0.083658	0.131598	0.124636	0.189973	0.264366	0.0669104	0.0915174	0.161977			0.0382716	0.138765	0.289926	0.0612346	0.168395	0.249383	0.034321	0.0767901	0.14479
	Trial 3:											Trial 3:
fraction unwound	5 nM BLM	10 nM BLM	15 nM BLM	5 nM ∆1-641	10 nM ∆1-641	15 nM ∆1-641	5 nM ∆1291-1330	10 nM ∆1291-1330	15 nM ∆1291-1330		fraction degraded	5 nM BLM	10 nM BLM	15 nM BLM	5 nM ∆1-641	10 nM ∆1-641	15 nM ∆1-641	5 nM ∆1291-1330	10 nM ∆1291-1330	15 nM ∆1291-1330
	0.0987602	0.110328	0.161272	0.132778	0.169928	0.241907	0.0698136	0.110209	0.148172			0.0447594	0.124316	0.231163	0.0955521	0.13498	0.261962	0.0133997	0.150344	0.137716

## Sheet: Figure 7
Fig. 7a					Fig. 7b					Fig. 7d
	Trial 1:					Trial 1:					Trial 1:					Trial 1:					Trial 1:					Trial 1:
Percent survival	BLM	∆1-641	∆1291-1330		Percent survival	BLM	∆1-641	∆1291-1330		53BP1 foci (%)	BLM	∆1-641	∆1291-1330		GFP-BLM foci (%)	BLM	∆1-641	∆1291-1330		RPA foci (%)	BLM	∆1-641	∆1291-1330		RAD51 foci (%)	BLM	∆1-641	∆1291-1330
5	52.27	10	20		4	40	7	11		85	70	83	88		0	30	26	22		26	52	50.9	35		8.2	30	10	5.8
	Trial 2:					Trial 2:					Trial 2:					Trial 2:					Trial 2:					Trial 2:
Percent survival	BLM	∆1-641	∆1291-1330		Percent survival	BLM	∆1-641	∆1291-1330		53BP1 foci (%)	BLM	∆1-641	∆1291-1330		GFP-BLM foci (%)	BLM	∆1-641	∆1291-1330		RPA foci (%)	BLM	∆1-641	∆1291-1330		RAD51 foci (%)	BLM	∆1-641	∆1291-1330
6	60	11	25		6	51	8	15		80	72	82	80		0	35	22	20		25	46	49	28		8.1	41	12.6	12.5
	Trial 3:					Trial 3:					Trial 3:					Trial 3:					Trial 3:					Trial 3:
Percent survival	BLM	∆1-641	∆1291-1330		Percent survival	BLM	∆1-641	∆1291-1330		53BP1 foci (%)	BLM	∆1-641	∆1291-1330		GFP-BLM foci (%)	BLM	∆1-641	∆1291-1330		RPA foci (%)	BLM	∆1-641	∆1291-1330		RAD51 foci (%)	BLM	∆1-641	∆1291-1330
9	55	12	22		8	55.27	8	10		84	68	86	85		0	38	25	18		28	45	52	23		7.5	33	9.3	8.2

## Sheet: Figure 8
Fig. 8a										Fig. 8c
	Trial 1:										Trial 1:
% SSA	lane 1	lane 1	lane 3	lane 4	lane 5	lane 6	lane 7	lane 8		% HR	lane 1	lane 1	lane 3	lane 4	lane 5	lane 6	lane 7	lane 8
	0	5.22	42.91	6.71	4.85	12.31	28.73	5.97			0	20.68	2.58	6.89	6.03	14.22	5.6	6.03
	Trial 2:										Trial 2:
% SSA	lane 1	lane 1	lane 3	lane 4	lane 5	lane 6	lane 7	lane 8		% HR	lane 1	lane 1	lane 3	lane 4	lane 5	lane 6	lane 7	lane 8
	0	22.12	51.48	7.65	5.53	13.19	28.08	5.53			0	18.05	2.77	6.48	5.09	13.88	5.09	6.01
	Trial 3:										Trial 3:
% SSA	lane 1	lane 1	lane 3	lane 4	lane 5	lane 6	lane 7	lane 8		% HR	lane 1	lane 1	lane 3	lane 4	lane 5	lane 6	lane 7	lane 8
	0	16.01	24.67	4.76	5.62	14.71	31.16	5.19			0	19.72	3.21	7.33	4.58	10.55	5.96	5.96

## Sheet: Supplementary Figure 1
Supplementary Fig. 1b									Supplementary Fig. 1c							Supplementary Fig. 1d							Supplementary Fig. 1e
	Steps:									survival probability:							minus YOYO1	minus YOYO1	plus YOYO1	plus YOYO1				minus YOYO1	minus YOYO1	plus YOYO1	plus YOYO1
count	1	2	3	4	5	≥6			time (min)	minus ATP	plus ATP	minus ATP, plus RPA	plus ATP, plus RPA			velocity (bp/sec)	BMP+DNA2	BLM+DNA2+RPA	BMP+DNA2	BLM+DNA2+RPA			distance (kb)	BMP+DNA2	BLM+DNA2+RPA	BMP+DNA2	BLM+DNA2+RPA
	9	19	25	26	11	19			0	1	1	1	1				12.9697	21.4	29.7222	32.1				8560	6420	5350	9630
									3	1	1	1	1				1.80591	15.8519	5.94444	2.82508				4280	4280	5350	8560
									6	0.983607	1	1	1				11.8889	4.81982	22.2917	9.44118				7490	5350	2140	9630
									9	0.934426	0.95122	0.924242	0.952381				4.28	31.2083	3.24242	29.7222				9630	7490	6420	5350
									12	0.918033	0.926829	0.787879	0.936508				6.36905	30.0351	4.55319	2.85333				5350	17120	3210	4280
									15	0.918033	0.902439	0.712121	0.904762				5.78378	28.9792	1.52857	23.7778				6420	13910	4280	6420
									18	0.918033	0.853659	0.666667	0.84127				7.13333	6.32796	1.98148	11.8889				4280	11770	4280	7490
									21	0.885246	0.853659	0.575758	0.777778				3.96296	25.9394	8.91667	4.86364				3210	17120	3210	6420
																	6.90323	25.1765	5.94444	10.4902				6420	12840	3210	5350
																	10.1905	17.8333	5.94444	6.82979				4280	5350	3210	9630
																	10.9744	6.29412	5.35	7.71171				4280	12840	2140	8560
																	7.64286	2.675	3.75439	4.0929				3210	6420	4280	7490
																	5.94444	16.2121	5.70667	5.79583				5350	10700	3210	13910
																	5.28395	6.48485	4.11538	18.6825				4280	6420	2140	11770
																	5.17742	8.15238	4.45833	23.7778				9630	8560	4280	10700
																	12.84	8.27976	7.13333	10.9744				9630	13910	7490	8560
																	10.9744	10.1905	7.13333	7.75362				4280	4280	2140	5350
																	8.05376	8.91667	16.2121	2.81579				7490	5350	10700	3210
																	21.4	16.2121	9.63964	3.39683				3210	5350	10700	4280
																	9.38597	11.8889	11.8889	6.95935				5350	4280	4280	8560
																	5.75269	8.91667	3.24242	5.68599				5350	8560	3210	11770
																	7.43056	23.1833	4.65217	6.60494				5350	13910	6420	5350
																	12.9697	9.24691	4.45833	4.80128				8560	7490	2140	7490
																	14.2667	3.56667	4.75556	10.0598				6420	8560	2140	11770
																	29.7222	9.72727	3.96296	15.6042				5350	6420	4280	7490
																	26.75	23.7778	11.8263	12.84				6420	8560	6741	9630
																	7.92593	17.8333	9.7245	12.9697				10700	12840	11377.7	4280
																	10.3548	23.3205	9.25405	14.2667				9630	18190	10272	6420
																	5.70667	5.94444	15.1583	4.07619				4280	13910	10004.5	4280
																	6.36905	47.5556	4.5464	6.82979				5350	12840	7365.17	9630
																	6.79365	23.7778	2.66118	13.8704				4280	8560	6865.83	7490
																	2.74359	3.87681	13.0481	2.85333				6420	10700	7828.83	4280
																	7.64286	5.78378	3.81886	4.72059				12840	6420	3780.67	9630
																	6.29412	37.2174	3.98419	4.81982				9630	25680	10040.2	10700
																	4.86364	16.05	19.1773	5.94444				9630	9630	13232.3	6420
																	3.75439	5.36918		5.67424				6420	14980		7490
																	3.51643	13.0778		6.99346				7490	11770		10700
																	5.48718	3.87681		33.2889				8560	10700		29960
																	3.87681	26.75		1.87719				10700	16050		3210
																	5.09524	27.0575		8.15238				11770	23540		8560
																	3.32889	15.8519		8.32222				7490	4280		7490
																	10.0312	20.0081		2.89189				9630	24610		6420
																	5.09524	4.59076		5.70667				6420	13910		8560
																	18.7719	15.2857		22.697				20300	6420		7490
																	47.5556	5.09524		2.49667				8560	12840		7490
																	22.2917	19.6167		13.375				10700	11770		9630
																	15.4556	4.11538		7.13333				13910	6420		7490
																	18.8241	11.5054		21.9487				19260	10700		8560
																		7.32877		15.0175					16050		8560
																		3.64773		8.39216					9630		4280
																		59.4444		0.839216					5350		2140
																		17.8333		8.91667					7490		4280
																		5.94444		1.63985					6420		4280
																		8.49206		2.42395					5350		7490
																		15.6042		7.80208					14980		14980
																		3.27551		8.64646					9630		8560
																		19.8148		3.47967					10700		4280
																		20.6491		9.63964					11770		10700
																		3.41489		9.51111					9630		4280
																		4.91954		2.43182					12840		6420
																		28.873		22.2917					18190		5350
																		12.84		16.6444					9630		7490
																		14.8611		39.2333					16050		11770
																		5.75269		15.2857					5350		6420
																		12.8034		6.85897					14980		5350
																		7.13333		5.94444					10700		7490
																		17.8333		17.8333					7490		16050
																		15.2857		11.2632					6420		6420
																		18.4086		2.9031					17120		7490
																		12.9697		2.45977					4280		2140
																		14.6863		1.68239					7490		5350
																		10.6036		2.41808					11770		4280
																		5.28395		6.57018					8560		7490
																		3.42949		8.49206					5350		5350
																		23.7778		9.30435					17120		6420
																		25.4762		16.7843					21400		8560
																				3.65812							4280
																				6.22751							11770
																				7.54487							11770
																				5.48718							8560
																				19.0222							8560
																				3.29231							6420

## Sheet: Supplementary Figure 2
Supplementary Fig. 2a												Supplementary Fig. 2b
	mCherry-RPA signal for molecule #:
time (min)	1	2	3	4	5	6	7	8	9	10		molecule #	release distance (µm)	resection distance (µm)
0	0	0	0	0	0	0	0	0	0	0		1	12	9
0.5	-0.0092105	0.0201591	0.0336864	0.0892575	-0.0215758	0.037041	-0.0063016	-0.0459304	0.0237868	-0.00569301		2	19	9
1	-0.0329917	0.0120041	0.0338746	0.0444729	0.00624997	-0.0195535	0.000565096	0.0508183	0.0464927	0.0596472		3	11	9
1.5	0.0292635	0.0170769	0.0795784	0.155027	0.0302949	-0.0397881	0.0294459	0.179127	0.0361539	0.0343675		4	13	8
2	0.0207501	0.102021	0.270761	0.0835227	0.0206075	0.0688479	0.124825	0.189783	0.0359377	0.236493		5	21	14
2.5	0.0954782	0.109277	0.179361	0.139229	0.0202557	0.0904617	0.0887059	0.259578	0.150895	0.139327		6	7	20
3	0.0768242	0.114732	0.252725	0.239572	0.111308	0.0633387	0.10921	0.236889	0.164994	0.272571		7	22	21
3.5	0.259269	0.152553	0.284055	0.219928	0.176912	0.102994	0.175807	0.249468	0.154221	0.207814		8	16	9
4	0.0697164	0.108698	0.434993	0.0584573	0.150494	0.0509468	0.137242	0.396275	0.104046	0.304449		9	29	21
4.5	0.274779	0.196083	0.401131	0.319009	0.0920265	0.16247	0.133199	0.375855	0.345822	0.378402		10	6	13
5	0.318841	0.125007	0.594135	0.359314	0.370733	0.117446	0.0631223	0.388025	0.160582	0.52993		11	13	10
5.5	0.0531603	0.163272	0.481788	0.173094	0.162909	0.131356	0.155399	0.415941	0.284509	0.316217		12	18	18
6	0.308232	0.298811	0.418969	0.25717	0.296499	0.142513	0.162454	0.510008	0.284143	0.487362		13	18	11
6.5	0.372811	0.187289	0.476148	0.134675	0.274126	0.25761	0.43129	0.379223	0.162753	0.493759		14	9	13
7	0.330378	0.148828	0.455029	0.267621	0.154194	0.182155	0.326407	0.386372	0.361653	0.828552		15	18	11
7.5	0.316043	0.109147	0.69611	0.392785	0.416081	0.375056	0.295648	0.382109	0.33642	0.596768		16	17	14
8	0.381672	0.148441	0.646939	0.440326	0.384469	0.363215	0.193776	0.409479	0.383126	0.792859
8.5	0.372694	0.177143	0.433355	0.35617	0.443115	0.330309	0.116174	0.343466	0.293547	0.31835
9	0.501749	0.121863	0.882372	0.370081	0.322035	0.315163	0.265735	0.357703	0.261733	0.772139
9.5	0.458732	0.207704	0.561545	0.300073	0.296319	0.487957	0.180795	0.301041	0.308006	1
10	0.600838	0.155185	0.778955	0.347766	0.343961	0.378633	0.420846	0.313213	0.137954	0.924221
10.5	0.509324	0.301507	0.735436	0.314922	0.106554	0.510946	0.142039	0.333085	0.390212	0.837321
11	0.642457	0.288667	0.8527	0.367408	0.434398	0.360599	0.393569	0.440765	0.458463	0.902853
11.5	0.494408	0.266386	0.739623	0.478746	0.527474	0.519626	0.245418	0.32676	0.271204	0.957439
12	0.478081	0.194221	0.819187	0.388228	0.301252	0.644774	0.149093	0.38328	0.412552	0.99985
12.5	0.568194	0.320128	0.64804	0.398445	0.466096	0.619028	0.483963	0.292585	0.382836	0.754887
13	0.603745	0.335023	0.834671	0.393729	0.437566	0.627569	0.304584	0.412502	0.529828
13.5	0.602359	0.234798	0.604875	0.397815	0.608758	0.513978	0.310699	0.470193	0.515725
14	0.734205	0.253994	0.760919	0.475919	0.600652	0.519622	0.209957	0.468477	0.306054
14.5	0.616926	0.307738	0.443016	0.486997	0.347395	0.704252	0.456591	0.503268	0.517678
15	0.594196	0.395315	1	0.426104	0.601797	0.644366	0.198386	0.550646	0.526282
15.5	0.622873	0.415797	0.511837	0.409525	0.61439	0.611182	0.362714	0.399372	0.517103
16	0.593728	0.280129	0.882922	0.313586	0.597134	0.62192	0.308066	0.611018	0.478205
16.5	0.614366	0.36199	0.717954	0.504047	0.54694	0.697377	0.193777	0.583513	0.553829
17	0.626013	0.39769	0.747629	0.479059	0.6475	0.608289	0.376358	0.611773	0.519198
17.5	0.649219	0.444238	0.850693	0.450146	0.606377	0.73634	0.456873	0.583032	0.581304
18	0.658311	0.3634	0.904952	0.454781	0.673743	0.661577	0.49431	0.624428	0.610586
18.5	0.706805	0.504592	0.635468	0.433881	0.716274	0.703015	0.468821	0.704738	0.551949
19	0.723947	0.263885		0.44276	0.638519	0.743215	0.464116	0.785051	0.532283
19.5	0.880162	0.468894		0.45989	0.616327	0.673965	0.446058	0.734034	0.634666
20	0.772207	0.483983		0.454233	0.7294	1	0.377672	1	0.532793
20.5	0.688157	0.445072		0.409759	0.624609	0.775026	0.296026	0.804236	0.380378
21	0.789929	0.460225		0.445747	0.43924	0.915736	0.261408	0.928969	0.691421
21.5	0.755419	0.438587		0.445744	0.813495		0.204405	0.817989	0.624538
22	0.940085	0.622666		0.473247	0.730977		0.453203	0.856837	0.779264
22.5	0.786434	0.594029		0.371101	0.897676		0.431382	0.886409	0.695468
23	0.820473	0.573679		0.483776	0.808737		0.578875	0.856563	0.741452
23.5	0.701332	0.560965		0.509626	0.845106		0.495814		0.854745
24	0.900444	0.544014		0.604778	1		0.417086		0.50105
24.5	0.718118	0.573097		0.502477	0.56728		0.517171		0.782517
25	0.83248	0.594352		0.423038	0.906129		0.455933		0.656064
25.5	0.762065	0.633582		0.426967	0.746656		0.4755		0.682311
26	0.89135	0.661963		0.526439	0.775277		0.548868		0.659605
26.5	0.825369	0.687254		0.553234	0.740842		0.571254		0.708555
27	0.668922	0.620548		0.450303	0.80865		0.534103		0.499607
27.5	0.699462	0.908639		0.517796	0.577936		0.578309		0.722654
28	0.663673	0.796663		0.547419	0.816488		0.434772		0.703131
28.5	0.955005	0.565526		0.5387			0.610572		0.894079
29	1	0.871013		0.550798			0.509458		0.871014
29.5	0.879228	0.948508		0.581049			0.661558		0.665177
30	0.797742	0.904082		0.607841			0.665223		1
30.5	0.849852	0.800005		0.623949			0.563354		0.968476
31	0.781881	0.761737		0.549854			0.548117		0.624904
31.5	0.881094	0.946968		0.692075			0.763523		0.747959
32	0.85953	0.800836		0.541133			0.606436		0.89314
32.5	0.917347	0.724626		0.589139			0.486694
33	0.844138	0.79204		0.568949			0.301951
33.5	0.922822	0.950629		0.538854			0.659771
34	0.858592	0.828191		0.600299			0.770484
34.5	0.999534	0.838974		0.562507			0.736906
35	0.916882	0.8235		0.527384			0.770014
35.5	0.999186	0.932137		0.460675			0.781018
36	0.907786	0.903437		0.523769			0.566646
36.5	0.887037	0.894193		0.417226			0.806133
37	0.963744	0.890788		0.48503			0.729942
37.5	0.960365	0.873518		0.60352			0.796915
38		0.995957		0.614285			0.566837
38.5		0.954544		0.574842			0.754493
39		0.936439		0.547735			0.728909
39.5		1		0.623479			0.274768
40		0.903568		0.663709			0.290944

## Sheet: Supplementary Figure 3
Supplementary Fig. 3b				Supplementary Fig. 3d
position (kbp)	count			position (kbp)	count
0.5	0			0.5	0
1.5	1			1.5	0
2.5	0			2.5	0
3.5	0			3.5	0
4.5	1			4.5	0
5.5	1			5.5	0
6.5	3			6.5	0
7.5	3			7.5	1
8.5	1			8.5	1
9.5	1			9.5	0
10.5	2			10.5	0
11.5	0			11.5	2
12.5	0			12.5	1
13.5	1			13.5	0
14.5	0			14.5	0
15.5	0			15.5	0
16.5	0			16.5	0
17.5	2			17.5	1
18.5	1			18.5	0
19.5	0			19.5	1
20.5	1			20.5	1
21.5	1			21.5	0
22.5	0			22.5	0
23.5	0			23.5	2
24.5	0			24.5	1
25.5	3			25.5	1
26.5	1			26.5	0
27.5	0			27.5	1
28.5	0			28.5	1
29.5	3			29.5	0
30.5	1			30.5	0
31.5	3			31.5	0
32.5	0			32.5	0
33.5	2			33.5	1
34.5	0			34.5	0
35.5	0			35.5	0
36.5	1			36.5	0
37.5	1			37.5	2
38.5	2			38.5	2
39.5	2			39.5	0
40.5	3			40.5	2
41.5	2			41.5	6
42.5	4			42.5	5
43.5	3			43.5	5
44.5	5			44.5	7
45.5	3			45.5	12
46.5	6			46.5	16
47.5	11			47.5	15
48.5	12			48.5	14
49.5	13			49.5	15
50.5	17			50.5	11
51.5	12			51.5	7
52.5	9
53.5	5

[truncated: 6 more sheets: Supplementary Figure 4, Supplementary Figure 5, Supplementary Figure 6, Supplementary Figure 7, Supplementary Figure 8, Supplementary Figure 9]
